# Supplementary material for: Chimeric Peptidoglycan Hydrolases Kill Staphylococcal Mastitis Isolates in Raw Milk and within Bovine Mammary Gland Epithelial Cells
Source: Viruses. 2022 Dec 15;14(12):2801. doi: 10.3390/v14122801 (PMC9781970; doi:10.3390/v14122801)
Supplement: Supplementary file 1 [file viruses-14-02801-s001.zip]

Archive with 1 entries (1 files):
- viruses-2054197-supplementary.pdf
